# Supplementary material for: Empowering PET imaging reporting with retrieval-augmented large language models and reading reports database: a pilot single center study
Source: Eur J Nucl Med Mol Imaging. 2025 Jan 23;52(7):2452–62. doi: 10.1007/s00259-025-07101-9 (PMC12119711; doi:10.1007/s00259-025-07101-9)
Supplement: Supplementary file 2 — Supplementary Material 2 [file 259_2025_7101_MOESM2_ESM.xlsx]

## Sheet: SupplementaryTable1
CONCLUSION_FOR_QUERY_SIMILAR_CASES	FINDING_SUMMARY_for_PROMPT_POTENTIAL_DIAGNOSIS
Prompt: find similar cases and summarize the reports. (AND TEXTS OF EACH CASE)	Prompt: suggest potential diagnoses for this finding (AND TEXTS OF EACH CASE)
Probable indolent lymphoma involvement in retroperitoneum - no gross change since ###. Decreased metabolism in RML nodule. Persistent irregular mild hypermetabolism along BM --> possibly, BM involvement. Otherwise, no abnormal hypermetabolic lesion.	Multiple mild hypermetabolic LNs in retroperitoneum
1) Intense hypermetabolic mass in RUL; probable lung cancer 2) No definite metastasis in mediastinal LN or distant organ 3) Small nodule in Rt thyroid; Rec) F/U	Intense hypermetabolic nodule in RUL
Suggestive of malignancy involving left nasal cavity, ethmoid sinus and medial wall of orbit. Otherwise, no abnormal hypermetabolic lesion.	Hypermetabolic lesion involving nasal cavity and ethmoid sinus
No definite FDG uptake in RLL subsolid nodule. - R/O AIS or MIA Otherwise, no abnormal hypermetabolic lesion.	No FDG uptake in RLL subsolid nodule
[Compared with FDG PET on '24.03.04] 1) Improved state of esophageal mass, 2L and subcarinal LNs ; moderate hypermetabolism in mid esophagus, suggesting post-RT inflammation 2) Consolidative hypermetabolic lesion in RML; probable pneumonia 3) No other lesion suggesting metastasis	Diffuse FDG uptake in esophagus after CCRT
R/O enchondromatosis, involving sternum right scapula, right 3rd rib, and possibly, right ilium - Possibly, malignant transformation in sternal lesion.	Multiple osteolytic lesions with mild FDG uptake
R/O HCC in left lobe of liver. Otherwise, no abnormal hypermetabolic lesion.	Mild hypermetabolic mass in liver
Suggestive of metastases, left lobe of liver Inflammation at presacral area, more likely than malignancy. R/O bilateral adrenal hyperplasia. Otherwise, no abnormal hypermetabolic lesion.	Hypermetabolism in bilateral adrenal glands
Mild to moderate hypermetabolic LNs above and below diaphragm. -> R/O lymphoma New infiltrative lesions with hypermetabolism in both perirenal tissues and paracolic gutters - R/O lymphoma involvement.	Lymphoma patient with peritoneal infiltration with hypermetabolism
Asymmetric hypometabolism in right fronto-parieto-temporal cortices - hypometabolism involving right primary sensori-motor cortices - DDx. r/o vascular problem (due to such as lacunar infarct in BG or WM) neurodegenerative disease such as CBGD, less likely. --> rec> clinical correlation.	Asymmetric hypometabolism in right fronto-parieto-temporal cortices on brain FDG PET
c/w angiosarcoma, at both sides of scalp. Otherwise, no abnormal hypermetabolic lesion.	Scalp mass with intense hypermetabolism
1) Intense hypermetabolic mass in rectum; probable rectal cancer 2) Small, but discernible LNE in perirectal area; R/O metastatic LAP 3) Mild hypermetabolic mass in Lt kidny; probable RCC 4) No definite other metastasis	Rectal cancer patient with incidental kidney nodule with mild hypermetabolism
Right pleural effusion and suspected inflammation in both lungs --> pneumonia, more likely than pleural seeding. Inflammation along stomach and duodenal walls, more likely than recurrence Otherwise, no abnormal hypermetabolic lesion.	Pleural effusion in gastric cancer patient
1) Multiple hypermetabolic nodules in peritoneal and subcutaneous area : probable seeding metastasis of ovarian cancer 2) No definite other metastasis	Multiple hypermetabolic nodules in peritoneal and subcutaneous area in previous ovarian cancer patient
1) Intense hypermetabolic mass involving Lt thalamus and cerebral peduncle : probable tumorous condition, such as lymphoma ; DDx) active inflammation 2) No other abnormal lesion	Intense hypermetabolic mass involving Lt thalamus and cerebral peduncle
1) Intense PSMA-expressing lesion in Rt peripheral zone of prostate : c/w knonwn prostate cancer 2) Small lesioon in lateral arc of Rt 5th rib : R/O traumatic lesion. However, metastasis cannot be excluded 3) No other metastasis	Small lesioon in lateral arc of rib with PSMA expression on PSMA PET without other lesion
Known metastasis in C7 ; no definite residual hypermetabolism No definite hypermetabolism in T2 VB -> benign lesion, such as Schmorl's node, more likely Otherwise, no abnormal hypermetabolic lesion.	Two T-spine bone lesions and one with hypermetabolism but another without hypermetabolism
Suggestve of malignancy infiltration along left thigh and left lower leg, dermis and subcutaneous layer. Suggestive of metastatic LNs in left external iliac, inguinal and left popliteal areas.	melanoma patient with multiple LNs with hypermetabolism in inguinal and external iliac area
1) Hypermetabolic lesion along biliary drainage, without discernible uptake in prior mass site : inflammatory lesion related to drainage : no discernible residual viable tumor 2) No other metastasis	Hypermetabolic lesion along biliary drainage site
